# Supplementary material for: Imputation of Ordinal Outcomes: A Comparison of Approaches in Traumatic Brain Injury
Source: J Neurotrauma. 2021 Jan 29;38(4):455–63. doi: 10.1089/neu.2019.6858 (PMC7875604; doi:10.1089/neu.2019.6858)
Supplement: Supplemental data [file Supp_FigS1-S2.zip]

Archive with 3 entries (3 files):
- figures captions.docx
- Supplementary Fig S2.eps
- Supplementary Fig. S1.eps
